# Supplementary material for: Family Socioecological Correlates of Lifestyle Patterns in Early Childhood: A Cross-Sectional Study from the EDEN Mother–Child Cohort
Source: Nutrients. 2021 Oct 26;13(11):3803. doi: 10.3390/nu13113803 (PMC8623755; doi:10.3390/nu13113803)
Supplement: Supplementary file 1 [file nutrients-13-03803-s001.zip]

Archive with 1 entries (1 files):
- nutrients-1382983-supplementary.pdf
